# Supplementary material for: Aromatic Polyphenol π-π Interactions with Superoxide Radicals Contribute to Radical Scavenging and Can Make Polyphenols Mimic Superoxide Dismutase Activity
Source: Curr Issues Mol Biol. 2022 Oct 26;44(11):5209–20. doi: 10.3390/cimb44110354 (PMC9689449; doi:10.3390/cimb44110354)
Supplement: Supplementary file 1 [file cimb-44-00354-s001.zip]

Archive with 1 entries (1 files):
- cimb-1920285-supplementary.avi
